# Supplementary material for: Rho-Kinase Inhibitors for the Treatment of Refractory Diabetic Macular Oedema
Source: Cells. 2021 Jul 3;10(7):1683. doi: 10.3390/cells10071683 (PMC8307715; doi:10.3390/cells10071683)
Supplement: Supplementary file 1 [file cells-10-01683-s001.zip]

Archive with 2 entries (2 files):
- Flow-diagram_PRISMA2020.pdf
- MMAT.pdf
